# Supplementary material for: Cardiac Safety of Kinase Inhibitors – Improving Understanding and Prediction of Liabilities in Drug Discovery Using Human Stem Cell-Derived Models
Source: Front Cardiovasc Med. 2021 Jun 16;8:639824. doi: 10.3389/fcvm.2021.639824 (PMC8242589; doi:10.3389/fcvm.2021.639824)
Supplement: Supplementary file 1 [file Data_Sheet_1.xlsx]

## Sheet: Pearson matrix
	2h							24h
Compound	Caspase:ATP	Caspase:Base Imp	Caspace:BR	BR:ATP	BR:Base Imp	Base Imp:ATP		Caspase:ATP	Caspase:Base Imp	Caspace:BR	BR:ATP	BR:Base Imp	Base Imp:ATP
BEZ235	-0.830349	0.744933	0.933542	-0.911854	0.934526	-0.878318		-0.782584	-0.512289	-0.396453	-0.12353	0.917821	0.180025
LY 294002	-0.703761	0.802422	0.824317	-0.972496	0.996694	-0.96361		-0.463381	-0.998186	-0.989014	0.509163	0.978344	0.438269
GDC-0941	-0.388417	0.858199	0.926221	-0.353565	0.855982	-0.77942		-0.927384	-0.708848	-0.936889	0.997388	0.909595	0.920174
HS-173	0.988512	0.7692	0.994181	0.974249	0.714493	0.8535		-0.932312	-0.907522	-0.977027	0.915767	0.937002	0.976853
CAL-101	-0.926605	0.665923	0.812825	-0.939708	0.974289	-0.84268		-0.925906	-0.996528	-0.989885	0.968363	0.977869	0.895092
SB 216763	0.958642	-0.961206	-0.524917	-0.611997	0.733799	-0.971011		-0.823186	-0.708624	0.416552	-0.162838	-0.62361	0.834277
Fasudil	-0.98311	0.816625	0.775835	-0.810509	0.991197	-0.863879		-0.84486	-0.947262	0.922736	-0.747206	-0.771667	0.727956
Y-27632	-0.717157	0.708688	0.531727	-0.87912	0.956714	-0.846981		0.949518	-0.937265	-0.891475	-0.763517	0.731303	-0.998795

## Sheet: NVP-BEZ235 (Con-ID 126)
2h
Concentration ( µM)	0.03	0.3	3	30
ATP	84.3311	83.9525	88.1569	88.281
Base Imp	87.56	85.5	71.14	51.262
BR	98.7316	73.1743	38.8697	19.4636
Caspase	242.473	148.465	71.6571	85.979
	Concentration	ATP	Base Imp	BR	Caspase
Concentration	1
ATP	0.664359	1
Base Imp	-0.936317	-0.878318	1
BR	-0.776428	-0.911854	0.934526	1
Caspase	-0.509826	-0.830349	0.744933	0.933542	1
24h
Concentration ( µM)	0.03	0.3	3	30
ATP	81.3869	80.5507	83.1219	78.8441
Base Imp	84.506	74.938	51.68	44.91
BR	90.0648	57.0315	13.5768	30.0071
Caspase	187.569	319.957	228.228	354.573
	Concentration	ATP	Base Imp	BR	Caspase
Concentration	1
ATP	-0.74415	1
Base Imp	-0.742098	0.180025	1
BR	-0.431277	-0.12353	0.917821	1
Caspase	0.690542	-0.782584	-0.512289	-0.396453	1

## Sheet: LY294002 (Con-ID 127)
2h
Concentration ( µM)	0.03	0.3	3	30
ATP	89.3125	85.3431	90.096	103.186
Base Imp	72	71	70	50
BR	112	109	94	0
Caspase	193.909	130.023	110.215	62.183
	Concentration	ATP	Base Imp	BR	Caspase
Concentration	1
ATP	0.973105	1
Base Imp	-0.999202	-0.96361	1
BR	-0.998378	-0.972496	0.996694	1
Caspase	-0.797734	-0.703761	0.802422	0.824317	1
24h
Concentration ( µM)	0.03	0.3	3	30
ATP	95.3524	90.8413	77.6722	86.171
Base Imp	72	75	59	33
BR	111	94	63	0
Caspase	95.0942	93.2083	217.273	427.97
	Concentration	ATP	Base Imp	BR	Caspase
Concentration	1
ATP	-0.208134	1
Base Imp	-0.960273	0.438269	1
BR	-0.945915	0.509163	0.978344	1
Caspase	0.959526	-0.463381	-0.998186	-0.989014	1

## Sheet: GDC-0941 (Con-ID 128)
2h
Concentration (µM)	0.03	0.1	0.3	1
ATP	86.5901	84.6184	86.2049	87.5171
Base Imp	103	104	98	93
BR	99	89	85	77
Caspase	156.96	138.252	105.991	104.127
	Concentration	ATP	Base Imp	BR	Caspase
Concentration	1
ATP	0.699989	1
Base Imp	-0.949049	-0.77942	1
BR	-0.88403	-0.353565	0.855982	1
Caspase	-0.765337	-0.388417	0.858199	0.926221	1
24h
Concentration (µM)	0.03	0.1	0.3	1
ATP	93.2874	89.4476	82.4563	75.0384
Base Imp	108	101	95	94
BR	98	90	80	65
Caspase	80.4411	76.5068	112.883	219.329
	Concentration	ATP	Base Imp	BR	Caspase
Concentration	1
ATP	-0.945194	1
Base Imp	-0.750692	0.920174	1
BR	-0.957298	0.997388	0.909595	1
Caspase	0.996052	-0.927384	-0.708848	-0.936889	1

## Sheet: HS-173 (Con-ID 129)
2h
Concentration (µM)	0.03	0.1	0.3	1
ATP	88.6597	87.1515	86.2506	85.6956
Base Imp	87	83	81	69
BR	105	93	85	86
Caspase	167.449	137.806	123.411	120.421
	Concentration	ATP	Base Imp	BR	Caspase
Concentration	1
ATP	-0.800189	1
Base Imp	-0.98908	0.8535	1
BR	-0.650068	0.974249	0.714493	1
Caspase	-0.701087	0.988512	0.7692	0.994181	1
24h
Concentration (µM)	0.03	0.1	0.3	1
ATP	98.356	99.2207	90.1928	83.3551
Base Imp	87	85	72	67
BR	97	89	84	75
Caspase	79.8411	151.272	199.537	372.649
	Concentration	ATP	Base Imp	BR	Caspase
Concentration	1
ATP	-0.943284	1
Base Imp	-0.882267	0.976853	1
BR	-0.92421	0.915767	0.937002	1
Caspase	0.982232	-0.932312	-0.907522	-0.977027	1

## Sheet: CHIR99021 (Con-ID 131)
2h
Concentration (µM)	0.03	0.1	0.3	1
ATP	87.256	87.3343	93.1971	98.6159
Base Imp	96	93	94	90
BR	99	93	90	84
Caspase	159.937	143.26	132.296	122.499
	Concentration	ATP	Base Imp	BR	Caspase
Concentration	1
ATP	0.958426	1
Base Imp	-0.89245	-0.795899	1
BR	-0.911976	-0.921936	0.928743	1
Caspase	-0.851214	-0.8992	0.873241	0.988518	1
24h
Concentration (µM)	0.03	0.1	0.3	1
ATP	97.0533	95.1192	92.4797	96.9964
Base Imp	97	97	91	88
BR	95	92	92	93
Caspase	108.81	79.0964	80.2215	85.0969
	Concentration	ATP	Base Imp	BR	Caspase
Concentration	1
ATP	0.253155	1
Base Imp	-0.908489	0.114861	1
BR	-0.180758	0.712898	0.31427	1
Caspase	-0.320976	0.612022	0.411978	0.987558	1

## Sheet: CAL-101 (Con-ID 132)
2h
Concentration (µM)	0.2	2	20	200
ATP	86.6423	86.8708	91.6629	97.9435
Base Imp	93	93	96	70
BR	102	96	89	5
Caspase	137.088	118.145	98.638	83.4608
	Concentration	ATP	Base Imp	BR	Caspase
Concentration	1
ATP	0.936299	1
Base Imp	-0.978093	-0.84268	1
BR	-0.998873	-0.939708	0.974289	1
Caspase	-0.792874	-0.926605	0.665923	0.812825	1
24h
Concentration (µM)	0.2	2	20	200
ATP	97.5823	92.144	88.5488	79.3617
Base Imp	94	99	89	52
BR	99	94	80	39
Caspase	89.7652	82.761	168.735	543.922
	Concentration (µM)	ATP	Base Imp	BR	Caspase
Concentration (µM)	1
ATP	-0.908856	1
Base Imp	-0.99192	0.895092	1
BR	-0.978157	0.968363	0.977869	1
Caspase	0.996042	-0.925906	-0.996528	-0.989885	1

## Sheet: SB216763 (Con-ID 133)
2h
Concentration (µM)	0.03	0.1	0.3	1
ATP	87.5433	87.9741	90.7815	97.1078
Base Imp	109	107	106	102
BR	98	88	97	85
Caspase	142.538	173.851	255.683	326.376
	Concentration (µM)	ATP	Base Imp	BR	Caspase
Concentration (µM)	1
ATP	0.996809	1
Base Imp	-0.973043	-0.971011	1
BR	-0.663597	-0.611997	0.733799	1
Caspase	0.938723	0.958642	-0.961206	-0.524917	1
24h
Concentration (µM)	0.03	0.1	0.3	1
ATP	97.8383	99.1069	95.3638	95.8473
Base Imp	108	107	102	105
BR	91	94	94	93
Caspase	92.0779	131.51	264.634	351.824
	Concentration (µM)	ATP	Base Imp	BR	Caspase
Concentration (µM)	1
ATP	-0.630383	1
Base Imp	-0.37653		1
BR	0.180758	-0.162838	-0.62361	1
Caspase	0.920207	-0.823186	-0.708624	0.416552	1

## Sheet: Fasudil (Con-ID 134)
2h
Concentration (µM)	0.3	3	30	300
ATP	86.7859	90.6183	97.0033	100.783
Base Imp	87	86	82	65
BR	100	97	96	70
Caspase	135.907	118.627	106.618	97.1651
	Concentration	ATP	Base Imp	BR	Caspase
Concentration	1
ATP	0.797585	1
Base Imp	-0.992673	-0.863879	1
BR	-0.996744	-0.810509	0.991197	1
Caspase	-0.748565	-0.98311	0.816625	0.775835	1
24h
Concentration (µM)	0.3	3	30	300
ATP	95.7961	102.014	100.279	90.8413
Base Imp	87	85	71	44
BR	97	100	94	110
Caspase	79.8625	82.8485	137.666	1389.53
	Concentration	ATP	Base Imp	BR	Caspase
Concentration	1
ATP	-0.832437	1
Base Imp	-0.96248	0.727956	1
BR	0.90496	-0.747206	-0.771667	1
Caspase	0.998678	-0.84486	-0.947262	0.922736	1

## Sheet: TGX-221 (Con-ID 135)
2h
Concentration (µM)	0.1	0.3	1	3
ATP	104.844	99.8694	97.3363	104.433
Base Imp	107	104	98	97
BR	98	93	94	95
Caspase	104.249	112.448	86.6663	123.748
	Concentration (µM)	ATP	Base Imp	BR	Caspase
Concentration (µM)	1
ATP	0.273208	1
Base Imp	-0.824104	0.299724	1
BR	-0.151491	0.740286	0.482617	1
Caspase	0.520042	0.679606	-0.0254183	0.0117098	1
24h
Concentration (µM)	0.1	0.3	1	3
ATP	95.4491	95.9497	96.8485	104.323
Base Imp	106	100	97	98
BR	94	91	95	89
Caspase	87.1846	95.0763	92.1743	110.619
	Concentration (µM)	ATP	Base Imp	BR	Caspase
Concentration (µM)	1
ATP	0.9874	1
Base Imp	-0.593258	-0.489673	1
BR	-0.658186	-0.745272	0.262742	1
Caspase	0.939042	0.959393	-0.580031	-0.865693	1
87.1846	17.6821	95.0763	27.7306	92.1743	15.1776	110.619	21.1299

[truncated: 6 more sheets: Y-27632 (Con-ID 136), CZC24832 (Con-ID 137), GSK-429286 (Con-ID 139), RKI-1447 SD (Con-ID 141), TWS119 (Con-ID 142), Staurosporine]
